# Supplementary material for: Assessment of Stability of MIMU Probes to Skin-Marker-Based Anatomical Reference Frames During Locomotion Tasks: Effect of Different Locations on the Lower Limb
Source: Front Bioeng Biotechnol. 2021 Dec 22;9:721900. doi: 10.3389/fbioe.2021.721900 (PMC8727529; doi:10.3389/fbioe.2021.721900)
Supplement: Supplementary file 1 [file DataSheet1.XLSX]

## Sheet: RESULTS_STABILITA_OPTOELETTRONI
SUBJECT_ID	TASK	TASK_ID	POSITION	POSITION_ID	InI
1	D	1	THIGH_PROX_LAT	1	4.9
1	D	1	THIGH_MIDDLE_LAT	2	4.2
1	D	1	THIGH_DIST_LAT	3	4.9
1	D	1	THIGH_FRONT	4	2
1	D	1	SHANK_PROX_LAT	5	4.8
1	D	1	SHANK_MIDDLE_LAT	6	0.7
1	D	1	SHANK_DIST_LAT	7	1.5
1	D	1	SHANK_FRONT	8	2.4
1	D	1	FOOT_CALC_LAT	9	3.7
1	D	1	FOOT_CALC_MED	10	7.1
1	D	1	FOOT_DORSAL	11	5.3
1	D	1	THIGH_PROX_LAT	1	4.3
1	D	1	THIGH_MIDDLE_LAT	2	3.8
1	D	1	THIGH_DIST_LAT	3	3.9
1	D	1	THIGH_FRONT	4	2
1	D	1	SHANK_PROX_LAT	5	1.9
1	D	1	SHANK_MIDDLE_LAT	6	1.9
1	D	1	SHANK_DIST_LAT	7	1.1
1	D	1	SHANK_FRONT	8	1.1
1	D	1	FOOT_CALC_LAT	9	3.9
1	D	1	FOOT_CALC_MED	10	1.7
1	D	1	FOOT_DORSAL	11	5.4
1	D	1	THIGH_PROX_LAT	1	4.7
1	D	1	THIGH_MIDDLE_LAT	2	3.9
1	D	1	THIGH_DIST_LAT	3	6.4
1	D	1	THIGH_FRONT	4	2.4
1	D	1	SHANK_PROX_LAT	5	1.3
1	D	1	SHANK_MIDDLE_LAT	6	1.2
1	D	1	SHANK_DIST_LAT	7	1.1
1	D	1	SHANK_FRONT	8	0.8
1	D	1	FOOT_CALC_LAT	9	2.1
1	D	1	FOOT_CALC_MED	10	4
1	D	1	FOOT_DORSAL	11	4.4
1	D	1	THIGH_PROX_LAT	1	2.8
1	D	1	THIGH_MIDDLE_LAT	2	3.6
1	D	1	THIGH_DIST_LAT	3	4.7
1	D	1	THIGH_FRONT	4	2.1
1	D	1	SHANK_PROX_LAT	5	5.8
1	D	1	SHANK_MIDDLE_LAT	6	2.9
1	D	1	SHANK_DIST_LAT	7	1.6
1	D	1	SHANK_FRONT	8	1.2
1	D	1	FOOT_CALC_LAT	9	5
1	D	1	FOOT_CALC_MED	10	1.4
1	D	1	FOOT_DORSAL	11	3.8
1	D	1	THIGH_PROX_LAT	1	3.4
1	D	1	THIGH_MIDDLE_LAT	2	3.9
1	D	1	THIGH_DIST_LAT	3	5.8
1	D	1	THIGH_FRONT	4	2.1
1	D	1	SHANK_PROX_LAT	5	1.8
1	D	1	SHANK_MIDDLE_LAT	6	2.8
1	D	1	SHANK_DIST_LAT	7	1.5
1	D	1	SHANK_FRONT	8	1
1	D	1	FOOT_CALC_LAT	9	1.8
1	D	1	FOOT_CALC_MED	10	4.4
1	D	1	FOOT_DORSAL	11	2.4
1	STS	2	THIGH_PROX_LAT	1	10.9
1	STS	2	THIGH_MIDDLE_LAT	2	5.1
1	STS	2	THIGH_DIST_LAT	3	6.6
1	STS	2	THIGH_FRONT	4	7.3
1	STS	2	SHANK_PROX_LAT	5	2.7
1	STS	2	SHANK_MIDDLE_LAT	6	1.7
1	STS	2	SHANK_DIST_LAT	7	1.6
1	STS	2	SHANK_FRONT	8	4.5
1	STS	2	FOOT_CALC_LAT	9	1.7
1	STS	2	FOOT_CALC_MED	10	1.3
1	STS	2	FOOT_DORSAL	11	1.8
1	STS	2	THIGH_PROX_LAT	1	10.7
1	STS	2	THIGH_MIDDLE_LAT	2	5.9
1	STS	2	THIGH_DIST_LAT	3	6.2
1	STS	2	THIGH_FRONT	4	8.1
1	STS	2	SHANK_PROX_LAT	5	2.5
1	STS	2	SHANK_MIDDLE_LAT	6	1.9
1	STS	2	SHANK_DIST_LAT	7	2.8
1	STS	2	SHANK_FRONT	8	0.9
1	STS	2	FOOT_CALC_LAT	9	2
1	STS	2	FOOT_CALC_MED	10	0.8
1	STS	2	FOOT_DORSAL	11	2
1	STS	2	THIGH_PROX_LAT	1	11.1
1	STS	2	THIGH_MIDDLE_LAT	2	6.7
1	STS	2	THIGH_DIST_LAT	3	6.6
1	STS	2	THIGH_FRONT	4	6.9
1	STS	2	SHANK_PROX_LAT	5	2.5
1	STS	2	SHANK_MIDDLE_LAT	6	1.5
1	STS	2	SHANK_DIST_LAT	7	1.9
1	STS	2	SHANK_FRONT	8	0.6
1	STS	2	FOOT_CALC_LAT	9	1.7
1	STS	2	FOOT_CALC_MED	10	1.7
1	STS	2	FOOT_DORSAL	11	1.2
1	STS	2	THIGH_PROX_LAT	1	10.8
1	STS	2	THIGH_MIDDLE_LAT	2	6.2
1	STS	2	THIGH_DIST_LAT	3	6.5
1	STS	2	THIGH_FRONT	4	7.8
1	STS	2	SHANK_PROX_LAT	5	2.6
1	STS	2	SHANK_MIDDLE_LAT	6	1.8
1	STS	2	SHANK_DIST_LAT	7	2.9
1	STS	2	SHANK_FRONT	8	3.8
1	STS	2	FOOT_CALC_LAT	9	1.1
1	STS	2	FOOT_CALC_MED	10	0.3
1	STS	2	FOOT_DORSAL	11	1.2
1	STS	2	THIGH_PROX_LAT	1	11.1
1	STS	2	THIGH_MIDDLE_LAT	2	6.3
1	STS	2	THIGH_DIST_LAT	3	6.3
1	STS	2	THIGH_FRONT	4	7.4
1	STS	2	SHANK_PROX_LAT	5	2.6
1	STS	2	SHANK_MIDDLE_LAT	6	1.8
1	STS	2	SHANK_DIST_LAT	7	2.6
1	STS	2	SHANK_FRONT	8	NaN
1	STS	2	FOOT_CALC_LAT	9	1.1
1	STS	2	FOOT_CALC_MED	10	0.7
1	STS	2	FOOT_DORSAL	11	1.1
1	U	3	THIGH_PROX_LAT	1	5
1	U	3	THIGH_MIDDLE_LAT	2	3.8
1	U	3	THIGH_DIST_LAT	3	7.2
1	U	3	THIGH_FRONT	4	1.4
1	U	3	SHANK_PROX_LAT	5	4.9
1	U	3	SHANK_MIDDLE_LAT	6	4.3
1	U	3	SHANK_DIST_LAT	7	1.7
1	U	3	SHANK_FRONT	8	2
1	U	3	FOOT_CALC_LAT	9	2.1
1	U	3	FOOT_CALC_MED	10	0.9
1	U	3	FOOT_DORSAL	11	2.9
1	U	3	THIGH_PROX_LAT	1	4.3
1	U	3	THIGH_MIDDLE_LAT	2	3
1	U	3	THIGH_DIST_LAT	3	3.9
1	U	3	THIGH_FRONT	4	1.3
1	U	3	SHANK_PROX_LAT	5	3.7
1	U	3	SHANK_MIDDLE_LAT	6	1.5
1	U	3	SHANK_DIST_LAT	7	1.2
1	U	3	SHANK_FRONT	8	1.7
1	U	3	FOOT_CALC_LAT	9	2.1
1	U	3	FOOT_CALC_MED	10	NaN
1	U	3	FOOT_DORSAL	11	2.7
1	U	3	THIGH_PROX_LAT	1	1.4
1	U	3	THIGH_MIDDLE_LAT	2	1.7
1	U	3	THIGH_DIST_LAT	3	2.2
1	U	3	THIGH_FRONT	4	1.2
1	U	3	SHANK_PROX_LAT	5	3.6
1	U	3	SHANK_MIDDLE_LAT	6	0.6
1	U	3	SHANK_DIST_LAT	7	0.8
1	U	3	SHANK_FRONT	8	0.9
1	U	3	FOOT_CALC_LAT	9	1.7
1	U	3	FOOT_CALC_MED	10	NaN
1	U	3	FOOT_DORSAL	11	2.1
1	U	3	THIGH_PROX_LAT	1	1.6
1	U	3	THIGH_MIDDLE_LAT	2	2.2
1	U	3	THIGH_DIST_LAT	3	3.9
1	U	3	THIGH_FRONT	4	1.6
1	U	3	SHANK_PROX_LAT	5	6.1
1	U	3	SHANK_MIDDLE_LAT	6	1.2
1	U	3	SHANK_DIST_LAT	7	1.3
1	U	3	SHANK_FRONT	8	2.6
1	U	3	FOOT_CALC_LAT	9	1.9
1	U	3	FOOT_CALC_MED	10	5
1	U	3	FOOT_DORSAL	11	2
1	U	3	THIGH_PROX_LAT	1	1.4
1	U	3	THIGH_MIDDLE_LAT	2	2.4
1	U	3	THIGH_DIST_LAT	3	2
1	U	3	THIGH_FRONT	4	1.2
1	U	3	SHANK_PROX_LAT	5	3.3
1	U	3	SHANK_MIDDLE_LAT	6	1.2
1	U	3	SHANK_DIST_LAT	7	0.8
1	U	3	SHANK_FRONT	8	0.8
1	U	3	FOOT_CALC_LAT	9	2.1
1	U	3	FOOT_CALC_MED	10	NaN
1	U	3	FOOT_DORSAL	11	1.1
1	W	4	THIGH_PROX_LAT	1	6.5
1	W	4	THIGH_MIDDLE_LAT	2	8
1	W	4	THIGH_DIST_LAT	3	10
1	W	4	THIGH_FRONT	4	2.8
1	W	4	SHANK_PROX_LAT	5	3.9
1	W	4	SHANK_MIDDLE_LAT	6	2
1	W	4	SHANK_DIST_LAT	7	2.4
1	W	4	SHANK_FRONT	8	6.7
1	W	4	FOOT_CALC_LAT	9	6.3
1	W	4	FOOT_CALC_MED	10	5
1	W	4	FOOT_DORSAL	11	5
1	W	4	THIGH_PROX_LAT	1	5.6
1	W	4	THIGH_MIDDLE_LAT	2	7.7
1	W	4	THIGH_DIST_LAT	3	9.1
1	W	4	THIGH_FRONT	4	2.7
1	W	4	SHANK_PROX_LAT	5	3.3
1	W	4	SHANK_MIDDLE_LAT	6	3
1	W	4	SHANK_DIST_LAT	7	2.2
1	W	4	SHANK_FRONT	8	5.2
1	W	4	FOOT_CALC_LAT	9	4.5
1	W	4	FOOT_CALC_MED	10	6.2
1	W	4	FOOT_DORSAL	11	4.5
1	W	4	THIGH_PROX_LAT	1	6.3
1	W	4	THIGH_MIDDLE_LAT	2	8.7
1	W	4	THIGH_DIST_LAT	3	10.1
1	W	4	THIGH_FRONT	4	2.8
1	W	4	SHANK_PROX_LAT	5	5.4
1	W	4	SHANK_MIDDLE_LAT	6	3.3
1	W	4	SHANK_DIST_LAT	7	2.4
1	W	4	SHANK_FRONT	8	5.2
1	W	4	FOOT_CALC_LAT	9	5.8
1	W	4	FOOT_CALC_MED	10	3.8
1	W	4	FOOT_DORSAL	11	3.1
1	W	4	THIGH_PROX_LAT	1	7.2
1	W	4	THIGH_MIDDLE_LAT	2	9.8
1	W	4	THIGH_DIST_LAT	3	12
1	W	4	THIGH_FRONT	4	3.3
1	W	4	SHANK_PROX_LAT	5	4.2
1	W	4	SHANK_MIDDLE_LAT	6	2.3
1	W	4	SHANK_DIST_LAT	7	2.9
1	W	4	SHANK_FRONT	8	4.8
1	W	4	FOOT_CALC_LAT	9	4
1	W	4	FOOT_CALC_MED	10	5
1	W	4	FOOT_DORSAL	11	4.2
1	W	4	THIGH_PROX_LAT	1	7.2
1	W	4	THIGH_MIDDLE_LAT	2	8.9
1	W	4	THIGH_DIST_LAT	3	10.4
1	W	4	THIGH_FRONT	4	3.4
1	W	4	SHANK_PROX_LAT	5	3.5
1	W	4	SHANK_MIDDLE_LAT	6	3.5
1	W	4	SHANK_DIST_LAT	7	1.8
1	W	4	SHANK_FRONT	8	4.4
1	W	4	FOOT_CALC_LAT	9	5.9
1	W	4	FOOT_CALC_MED	10	4.6
1	W	4	FOOT_DORSAL	11	5
2	D	1	THIGH_PROX_LAT	1	3.3
2	D	1	THIGH_MIDDLE_LAT	2	3
2	D	1	THIGH_DIST_LAT	3	NaN
2	D	1	THIGH_FRONT	4	3
2	D	1	SHANK_PROX_LAT	5	1.9
2	D	1	SHANK_MIDDLE_LAT	6	3.8
2	D	1	SHANK_DIST_LAT	7	1.4
2	D	1	SHANK_FRONT	8	1.8
2	D	1	FOOT_CALC_LAT	9	3.7
2	D	1	FOOT_CALC_MED	10	3.1
2	D	1	FOOT_DORSAL	11	4.4
2	D	1	THIGH_PROX_LAT	1	1.6
2	D	1	THIGH_MIDDLE_LAT	2	2.1
2	D	1	THIGH_DIST_LAT	3	4.2
2	D	1	THIGH_FRONT	4	2.8
2	D	1	SHANK_PROX_LAT	5	3.5
2	D	1	SHANK_MIDDLE_LAT	6	1.4
2	D	1	SHANK_DIST_LAT	7	1.7
2	D	1	SHANK_FRONT	8	2.8
2	D	1	FOOT_CALC_LAT	9	5.5
2	D	1	FOOT_CALC_MED	10	4.4
2	D	1	FOOT_DORSAL	11	3
2	D	1	THIGH_PROX_LAT	1	2.6
2	D	1	THIGH_MIDDLE_LAT	2	2.9
2	D	1	THIGH_DIST_LAT	3	3
2	D	1	THIGH_FRONT	4	3.7
2	D	1	SHANK_PROX_LAT	5	0.8
2	D	1	SHANK_MIDDLE_LAT	6	0.5
2	D	1	SHANK_DIST_LAT	7	2.3
2	D	1	SHANK_FRONT	8	1.8
2	D	1	FOOT_CALC_LAT	9	4.4
2	D	1	FOOT_CALC_MED	10	2
2	D	1	FOOT_DORSAL	11	3.9
2	D	1	THIGH_PROX_LAT	1	3.3
2	D	1	THIGH_MIDDLE_LAT	2	3.2
2	D	1	THIGH_DIST_LAT	3	2.3
2	D	1	THIGH_FRONT	4	2.6
2	D	1	SHANK_PROX_LAT	5	2.6
2	D	1	SHANK_MIDDLE_LAT	6	0.4
2	D	1	SHANK_DIST_LAT	7	4.4
2	D	1	SHANK_FRONT	8	3
2	D	1	FOOT_CALC_LAT	9	3.8
2	D	1	FOOT_CALC_MED	10	2
2	D	1	FOOT_DORSAL	11	4.3
2	D	1	THIGH_PROX_LAT	1	2.6
2	D	1	THIGH_MIDDLE_LAT	2	2.4
2	D	1	THIGH_DIST_LAT	3	1
2	D	1	THIGH_FRONT	4	2.2
2	D	1	SHANK_PROX_LAT	5	2.3
2	D	1	SHANK_MIDDLE_LAT	6	5.9
2	D	1	SHANK_DIST_LAT	7	2
2	D	1	SHANK_FRONT	8	1.8
2	D	1	FOOT_CALC_LAT	9	3.7
2	D	1	FOOT_CALC_MED	10	1.9
2	D	1	FOOT_DORSAL	11	3.5
2	STS	2	THIGH_PROX_LAT	1	7.3
2	STS	2	THIGH_MIDDLE_LAT	2	6.8
2	STS	2	THIGH_DIST_LAT	3	5.5
2	STS	2	THIGH_FRONT	4	7.6
2	STS	2	SHANK_PROX_LAT	5	1.5
2	STS	2	SHANK_MIDDLE_LAT	6	1.2
2	STS	2	SHANK_DIST_LAT	7	2.7
2	STS	2	SHANK_FRONT	8	2.3
2	STS	2	FOOT_CALC_LAT	9	1.7
2	STS	2	FOOT_CALC_MED	10	1.6
2	STS	2	FOOT_DORSAL	11	1
2	STS	2	THIGH_PROX_LAT	1	7.8
2	STS	2	THIGH_MIDDLE_LAT	2	7
2	STS	2	THIGH_DIST_LAT	3	5.4
2	STS	2	THIGH_FRONT	4	7.3
2	STS	2	SHANK_PROX_LAT	5	6.4
2	STS	2	SHANK_MIDDLE_LAT	6	5.9
2	STS	2	SHANK_DIST_LAT	7	2.9
2	STS	2	SHANK_FRONT	8	1.6
2	STS	2	FOOT_CALC_LAT	9	1.7
2	STS	2	FOOT_CALC_MED	10	1.1
2	STS	2	FOOT_DORSAL	11	0.5
2	STS	2	THIGH_PROX_LAT	1	8.2
2	STS	2	THIGH_MIDDLE_LAT	2	7.2
2	STS	2	THIGH_DIST_LAT	3	3.2
2	STS	2	THIGH_FRONT	4	7.8
2	STS	2	SHANK_PROX_LAT	5	1.2
2	STS	2	SHANK_MIDDLE_LAT	6	4.1
2	STS	2	SHANK_DIST_LAT	7	2.7
2	STS	2	SHANK_FRONT	8	1
2	STS	2	FOOT_CALC_LAT	9	2
2	STS	2	FOOT_CALC_MED	10	0.9
2	STS	2	FOOT_DORSAL	11	2.3
2	STS	2	THIGH_PROX_LAT	1	7.2
2	STS	2	THIGH_MIDDLE_LAT	2	6.7
2	STS	2	THIGH_DIST_LAT	3	4
2	STS	2	THIGH_FRONT	4	8.1
2	STS	2	SHANK_PROX_LAT	5	4.5
2	STS	2	SHANK_MIDDLE_LAT	6	5.5
2	STS	2	SHANK_DIST_LAT	7	2.8
2	STS	2	SHANK_FRONT	8	1.1
2	STS	2	FOOT_CALC_LAT	9	1.7
2	STS	2	FOOT_CALC_MED	10	0.8
2	STS	2	FOOT_DORSAL	11	2.8
2	STS	2	THIGH_PROX_LAT	1	8.5
2	STS	2	THIGH_MIDDLE_LAT	2	6.9
2	STS	2	THIGH_DIST_LAT	3	4.4
2	STS	2	THIGH_FRONT	4	8
2	STS	2	SHANK_PROX_LAT	5	0.6
2	STS	2	SHANK_MIDDLE_LAT	6	2.9
2	STS	2	SHANK_DIST_LAT	7	2.4
2	STS	2	SHANK_FRONT	8	1.7
2	STS	2	FOOT_CALC_LAT	9	2.7
2	STS	2	FOOT_CALC_MED	10	0.8
2	STS	2	FOOT_DORSAL	11	2.4
2	U	3	THIGH_PROX_LAT	1	6.6
2	U	3	THIGH_MIDDLE_LAT	2	5.6
2	U	3	THIGH_DIST_LAT	3	4.8
2	U	3	THIGH_FRONT	4	4.2
2	U	3	SHANK_PROX_LAT	5	1.4
2	U	3	SHANK_MIDDLE_LAT	6	1.3
2	U	3	SHANK_DIST_LAT	7	0.9
2	U	3	SHANK_FRONT	8	1.3
2	U	3	FOOT_CALC_LAT	9	1.3
2	U	3	FOOT_CALC_MED	10	4.3
2	U	3	FOOT_DORSAL	11	2.1
2	U	3	THIGH_PROX_LAT	1	5.4
2	U	3	THIGH_MIDDLE_LAT	2	4.9
2	U	3	THIGH_DIST_LAT	3	4.2
2	U	3	THIGH_FRONT	4	2.1
2	U	3	SHANK_PROX_LAT	5	0.4
2	U	3	SHANK_MIDDLE_LAT	6	2.9
2	U	3	SHANK_DIST_LAT	7	1.5
2	U	3	SHANK_FRONT	8	0.6
2	U	3	FOOT_CALC_LAT	9	1.1
2	U	3	FOOT_CALC_MED	10	4.2
2	U	3	FOOT_DORSAL	11	2.4
2	U	3	THIGH_PROX_LAT	1	6.2
2	U	3	THIGH_MIDDLE_LAT	2	5.7
2	U	3	THIGH_DIST_LAT	3	3.5
2	U	3	THIGH_FRONT	4	2.6
2	U	3	SHANK_PROX_LAT	5	2.5
2	U	3	SHANK_MIDDLE_LAT	6	2
2	U	3	SHANK_DIST_LAT	7	0.7
2	U	3	SHANK_FRONT	8	1.3
2	U	3	FOOT_CALC_LAT	9	0.7
2	U	3	FOOT_CALC_MED	10	2.4
2	U	3	FOOT_DORSAL	11	2.7
2	U	3	THIGH_PROX_LAT	1	7
2	U	3	THIGH_MIDDLE_LAT	2	6.6
2	U	3	THIGH_DIST_LAT	3	4.5
2	U	3	THIGH_FRONT	4	3.7
2	U	3	SHANK_PROX_LAT	5	2.7
2	U	3	SHANK_MIDDLE_LAT	6	0.7
2	U	3	SHANK_DIST_LAT	7	1.2
2	U	3	SHANK_FRONT	8	1.6
2	U	3	FOOT_CALC_LAT	9	0.7
2	U	3	FOOT_CALC_MED	10	0.6
2	U	3	FOOT_DORSAL	11	2.4
2	U	3	THIGH_PROX_LAT	1	5.7
2	U	3	THIGH_MIDDLE_LAT	2	5.4
2	U	3	THIGH_DIST_LAT	3	4.2
2	U	3	THIGH_FRONT	4	2.7
2	U	3	SHANK_PROX_LAT	5	1.2
2	U	3	SHANK_MIDDLE_LAT	6	3.4
2	U	3	SHANK_DIST_LAT	7	1.7
2	U	3	SHANK_FRONT	8	1.5
2	U	3	FOOT_CALC_LAT	9	2
2	U	3	FOOT_CALC_MED	10	4.2
2	U	3	FOOT_DORSAL	11	1.8
2	W	4	THIGH_PROX_LAT	1	0.7
2	W	4	THIGH_MIDDLE_LAT	2	3.6
2	W	4	THIGH_DIST_LAT	3	1.9
2	W	4	THIGH_FRONT	4	3.8
2	W	4	SHANK_PROX_LAT	5	6.4
2	W	4	SHANK_MIDDLE_LAT	6	3.5
2	W	4	SHANK_DIST_LAT	7	1.2
2	W	4	SHANK_FRONT	8	1.7
2	W	4	FOOT_CALC_LAT	9	3.3
2	W	4	FOOT_CALC_MED	10	3.7
2	W	4	FOOT_DORSAL	11	4.3
2	W	4	THIGH_PROX_LAT	1	3.7
2	W	4	THIGH_MIDDLE_LAT	2	3.9
2	W	4	THIGH_DIST_LAT	3	3.4
2	W	4	THIGH_FRONT	4	3.8
2	W	4	SHANK_PROX_LAT	5	3.9
2	W	4	SHANK_MIDDLE_LAT	6	3.5
2	W	4	SHANK_DIST_LAT	7	2.3
2	W	4	SHANK_FRONT	8	1.4
2	W	4	FOOT_CALC_LAT	9	2.8
2	W	4	FOOT_CALC_MED	10	1.6
2	W	4	FOOT_DORSAL	11	6
2	W	4	THIGH_PROX_LAT	1	1.3
2	W	4	THIGH_MIDDLE_LAT	2	6.1
2	W	4	THIGH_DIST_LAT	3	2.1
2	W	4	THIGH_FRONT	4	4.7
2	W	4	SHANK_PROX_LAT	5	NaN
2	W	4	SHANK_MIDDLE_LAT	6	2.5
2	W	4	SHANK_DIST_LAT	7	1.5
2	W	4	SHANK_FRONT	8	1.2
2	W	4	FOOT_CALC_LAT	9	3.1
2	W	4	FOOT_CALC_MED	10	1.5
2	W	4	FOOT_DORSAL	11	5.7
2	W	4	THIGH_PROX_LAT	1	2.9
2	W	4	THIGH_MIDDLE_LAT	2	4.3
2	W	4	THIGH_DIST_LAT	3	3
2	W	4	THIGH_FRONT	4	3.9
2	W	4	SHANK_PROX_LAT	5	3.4
2	W	4	SHANK_MIDDLE_LAT	6	3.2
2	W	4	SHANK_DIST_LAT	7	1
2	W	4	SHANK_FRONT	8	1.1
2	W	4	FOOT_CALC_LAT	9	3
2	W	4	FOOT_CALC_MED	10	4.2
2	W	4	FOOT_DORSAL	11	4.4
2	W	4	THIGH_PROX_LAT	1	4.3
2	W	4	THIGH_MIDDLE_LAT	2	5.2
2	W	4	THIGH_DIST_LAT	3	1.3
2	W	4	THIGH_FRONT	4	4.4
2	W	4	SHANK_PROX_LAT	5	1.6
2	W	4	SHANK_MIDDLE_LAT	6	3
2	W	4	SHANK_DIST_LAT	7	1.1
2	W	4	SHANK_FRONT	8	0.9
2	W	4	FOOT_CALC_LAT	9	3
2	W	4	FOOT_CALC_MED	10	3.3
2	W	4	FOOT_DORSAL	11	5.1
3	D	1	THIGH_PROX_LAT	1	5.1
3	D	1	THIGH_MIDDLE_LAT	2	9.6
3	D	1	THIGH_DIST_LAT	3	8.9
3	D	1	THIGH_FRONT	4	4.9
3	D	1	SHANK_PROX_LAT	5	6.4
3	D	1	SHANK_MIDDLE_LAT	6	3.8
3	D	1	SHANK_DIST_LAT	7	2.2
3	D	1	SHANK_FRONT	8	0.7
3	D	1	FOOT_CALC_LAT	9	5.6
3	D	1	FOOT_CALC_MED	10	3.9
3	D	1	FOOT_DORSAL	11	5.5
3	D	1	THIGH_PROX_LAT	1	3.7
3	D	1	THIGH_MIDDLE_LAT	2	5.8
3	D	1	THIGH_DIST_LAT	3	5.7
3	D	1	THIGH_FRONT	4	3.9
3	D	1	SHANK_PROX_LAT	5	0.8
3	D	1	SHANK_MIDDLE_LAT	6	1.1
3	D	1	SHANK_DIST_LAT	7	2.1
3	D	1	SHANK_FRONT	8	1.5
3	D	1	FOOT_CALC_LAT	9	4.2
3	D	1	FOOT_CALC_MED	10	4.2
3	D	1	FOOT_DORSAL	11	3.4
3	D	1	THIGH_PROX_LAT	1	4.5
3	D	1	THIGH_MIDDLE_LAT	2	6.2
3	D	1	THIGH_DIST_LAT	3	6.8
3	D	1	THIGH_FRONT	4	3.7
3	D	1	SHANK_PROX_LAT	5	6.9
3	D	1	SHANK_MIDDLE_LAT	6	4.3
3	D	1	SHANK_DIST_LAT	7	1.9
3	D	1	SHANK_FRONT	8	4.4
3	D	1	FOOT_CALC_LAT	9	3.5
3	D	1	FOOT_CALC_MED	10	2.3
3	D	1	FOOT_DORSAL	11	1.1
3	D	1	THIGH_PROX_LAT	1	4.2
3	D	1	THIGH_MIDDLE_LAT	2	5.2
3	D	1	THIGH_DIST_LAT	3	7.7
3	D	1	THIGH_FRONT	4	2.2
3	D	1	SHANK_PROX_LAT	5	2.6
3	D	1	SHANK_MIDDLE_LAT	6	2.9
3	D	1	SHANK_DIST_LAT	7	4.3
3	D	1	SHANK_FRONT	8	0.9
3	D	1	FOOT_CALC_LAT	9	1.9
3	D	1	FOOT_CALC_MED	10	4.6
3	D	1	FOOT_DORSAL	11	1.4
3	D	1	THIGH_PROX_LAT	1	6.3
3	D	1	THIGH_MIDDLE_LAT	2	8.6
3	D	1	THIGH_DIST_LAT	3	9.1
3	D	1	THIGH_FRONT	4	4.5
3	D	1	SHANK_PROX_LAT	5	0.7
3	D	1	SHANK_MIDDLE_LAT	6	5
3	D	1	SHANK_DIST_LAT	7	1.6
3	D	1	SHANK_FRONT	8	4.8
3	D	1	FOOT_CALC_LAT	9	1.8
3	D	1	FOOT_CALC_MED	10	6.2
3	D	1	FOOT_DORSAL	11	0.5
3	STS	2	THIGH_PROX_LAT	1	6.8
3	STS	2	THIGH_MIDDLE_LAT	2	3.3
3	STS	2	THIGH_DIST_LAT	3	3.9
3	STS	2	THIGH_FRONT	4	4.4
3	STS	2	SHANK_PROX_LAT	5	1.9
3	STS	2	SHANK_MIDDLE_LAT	6	4.6
3	STS	2	SHANK_DIST_LAT	7	4.6
3	STS	2	SHANK_FRONT	8	2.3
3	STS	2	FOOT_CALC_LAT	9	2.9
3	STS	2	FOOT_CALC_MED	10	2.2
3	STS	2	FOOT_DORSAL	11	2.9
3	STS	2	THIGH_PROX_LAT	1	10.5
3	STS	2	THIGH_MIDDLE_LAT	2	3.9
3	STS	2	THIGH_DIST_LAT	3	3.6
3	STS	2	THIGH_FRONT	4	6.5
3	STS	2	SHANK_PROX_LAT	5	2.1
3	STS	2	SHANK_MIDDLE_LAT	6	5.2
3	STS	2	SHANK_DIST_LAT	7	4.4
3	STS	2	SHANK_FRONT	8	2.8
3	STS	2	FOOT_CALC_LAT	9	2.8
3	STS	2	FOOT_CALC_MED	10	2.3
3	STS	2	FOOT_DORSAL	11	3.8
3	STS	2	THIGH_PROX_LAT	1	7.5
3	STS	2	THIGH_MIDDLE_LAT	2	4.7
3	STS	2	THIGH_DIST_LAT	3	5.5
3	STS	2	THIGH_FRONT	4	3.5
3	STS	2	SHANK_PROX_LAT	5	1.2
3	STS	2	SHANK_MIDDLE_LAT	6	3.2
3	STS	2	SHANK_DIST_LAT	7	4.7
3	STS	2	SHANK_FRONT	8	2
3	STS	2	FOOT_CALC_LAT	9	2.7
3	STS	2	FOOT_CALC_MED	10	1.9
3	STS	2	FOOT_DORSAL	11	2.8
3	STS	2	THIGH_PROX_LAT	1	7.9
3	STS	2	THIGH_MIDDLE_LAT	2	3
3	STS	2	THIGH_DIST_LAT	3	6
3	STS	2	THIGH_FRONT	4	6.2
3	STS	2	SHANK_PROX_LAT	5	2.6
3	STS	2	SHANK_MIDDLE_LAT	6	5.5
3	STS	2	SHANK_DIST_LAT	7	4.7
3	STS	2	SHANK_FRONT	8	2.6
3	STS	2	FOOT_CALC_LAT	9	2.6
3	STS	2	FOOT_CALC_MED	10	2.2
3	STS	2	FOOT_DORSAL	11	2.5
3	STS	2	THIGH_PROX_LAT	1	11
3	STS	2	THIGH_MIDDLE_LAT	2	3.3
3	STS	2	THIGH_DIST_LAT	3	4.5
3	STS	2	THIGH_FRONT	4	6.4
3	STS	2	SHANK_PROX_LAT	5	3.2
3	STS	2	SHANK_MIDDLE_LAT	6	3.2
3	STS	2	SHANK_DIST_LAT	7	3.6
3	STS	2	SHANK_FRONT	8	4.2
3	STS	2	FOOT_CALC_LAT	9	2.3
3	STS	2	FOOT_CALC_MED	10	3.2
3	STS	2	FOOT_DORSAL	11	2.6
3	U	3	THIGH_PROX_LAT	1	6.9
3	U	3	THIGH_MIDDLE_LAT	2	7.1
3	U	3	THIGH_DIST_LAT	3	4.8
3	U	3	THIGH_FRONT	4	6.9
3	U	3	SHANK_PROX_LAT	5	3.5
3	U	3	SHANK_MIDDLE_LAT	6	3.3
3	U	3	SHANK_DIST_LAT	7	2.7
3	U	3	SHANK_FRONT	8	3.7
3	U	3	FOOT_CALC_LAT	9	1.5
3	U	3	FOOT_CALC_MED	10	1.8
3	U	3	FOOT_DORSAL	11	2.8
3	U	3	THIGH_PROX_LAT	1	7.9
3	U	3	THIGH_MIDDLE_LAT	2	6.7
3	U	3	THIGH_DIST_LAT	3	8.1
3	U	3	THIGH_FRONT	4	5.5
3	U	3	SHANK_PROX_LAT	5	6.9
3	U	3	SHANK_MIDDLE_LAT	6	4.5
3	U	3	SHANK_DIST_LAT	7	1.1
3	U	3	SHANK_FRONT	8	4.6
3	U	3	FOOT_CALC_LAT	9	2.7
3	U	3	FOOT_CALC_MED	10	2.2
3	U	3	FOOT_DORSAL	11	2.6
3	U	3	THIGH_PROX_LAT	1	6
3	U	3	THIGH_MIDDLE_LAT	2	0.7
3	U	3	THIGH_DIST_LAT	3	8.3
3	U	3	THIGH_FRONT	4	6.4
3	U	3	SHANK_PROX_LAT	5	3.4
3	U	3	SHANK_MIDDLE_LAT	6	2.4
3	U	3	SHANK_DIST_LAT	7	1.4
3	U	3	SHANK_FRONT	8	4.1
3	U	3	FOOT_CALC_LAT	9	2.8
3	U	3	FOOT_CALC_MED	10	1.9
3	U	3	FOOT_DORSAL	11	3.1
3	U	3	THIGH_PROX_LAT	1	5.2
3	U	3	THIGH_MIDDLE_LAT	2	5.6
3	U	3	THIGH_DIST_LAT	3	6.3
3	U	3	THIGH_FRONT	4	5.2
3	U	3	SHANK_PROX_LAT	5	4.5
3	U	3	SHANK_MIDDLE_LAT	6	3.9
3	U	3	SHANK_DIST_LAT	7	4.6
3	U	3	SHANK_FRONT	8	5.1
3	U	3	FOOT_CALC_LAT	9	2.5
3	U	3	FOOT_CALC_MED	10	2.6
3	U	3	FOOT_DORSAL	11	3.7
3	U	3	THIGH_PROX_LAT	1	7.2
3	U	3	THIGH_MIDDLE_LAT	2	9.6
3	U	3	THIGH_DIST_LAT	3	7.9
3	U	3	THIGH_FRONT	4	5.4
3	U	3	SHANK_PROX_LAT	5	0.4
3	U	3	SHANK_MIDDLE_LAT	6	1.5
3	U	3	SHANK_DIST_LAT	7	4.4
3	U	3	SHANK_FRONT	8	4.4
3	U	3	FOOT_CALC_LAT	9	2.8
3	U	3	FOOT_CALC_MED	10	2.5
3	U	3	FOOT_DORSAL	11	1.5
3	W	4	THIGH_PROX_LAT	1	8.7
3	W	4	THIGH_MIDDLE_LAT	2	10.5
3	W	4	THIGH_DIST_LAT	3	12
3	W	4	THIGH_FRONT	4	4
3	W	4	SHANK_PROX_LAT	5	3.8
3	W	4	SHANK_MIDDLE_LAT	6	1.2
3	W	4	SHANK_DIST_LAT	7	2.9
3	W	4	SHANK_FRONT	8	1.4
3	W	4	FOOT_CALC_LAT	9	4
3	W	4	FOOT_CALC_MED	10	1.3
3	W	4	FOOT_DORSAL	11	4.6
3	W	4	THIGH_PROX_LAT	1	6.6
3	W	4	THIGH_MIDDLE_LAT	2	9.6
3	W	4	THIGH_DIST_LAT	3	11.5
3	W	4	THIGH_FRONT	4	3.1
3	W	4	SHANK_PROX_LAT	5	5
3	W	4	SHANK_MIDDLE_LAT	6	3.7
3	W	4	SHANK_DIST_LAT	7	2.3
3	W	4	SHANK_FRONT	8	1.7
3	W	4	FOOT_CALC_LAT	9	3.9
3	W	4	FOOT_CALC_MED	10	1
3	W	4	FOOT_DORSAL	11	4.8
3	W	4	THIGH_PROX_LAT	1	10.4
3	W	4	THIGH_MIDDLE_LAT	2	10.3
3	W	4	THIGH_DIST_LAT	3	11.1
3	W	4	THIGH_FRONT	4	3
3	W	4	SHANK_PROX_LAT	5	3.1
3	W	4	SHANK_MIDDLE_LAT	6	3.1
3	W	4	SHANK_DIST_LAT	7	2.7
3	W	4	SHANK_FRONT	8	3.1
3	W	4	FOOT_CALC_LAT	9	4.3
3	W	4	FOOT_CALC_MED	10	6.9
3	W	4	FOOT_DORSAL	11	3.5
3	W	4	THIGH_PROX_LAT	1	7
3	W	4	THIGH_MIDDLE_LAT	2	9.2
3	W	4	THIGH_DIST_LAT	3	10.6
3	W	4	THIGH_FRONT	4	2.9
3	W	4	SHANK_PROX_LAT	5	3.4
3	W	4	SHANK_MIDDLE_LAT	6	2.6
3	W	4	SHANK_DIST_LAT	7	2.2
3	W	4	SHANK_FRONT	8	2.4
3	W	4	FOOT_CALC_LAT	9	3.8
3	W	4	FOOT_CALC_MED	10	2.6
3	W	4	FOOT_DORSAL	11	5.1
3	W	4	THIGH_PROX_LAT	1	5
3	W	4	THIGH_MIDDLE_LAT	2	9.3
3	W	4	THIGH_DIST_LAT	3	9.7
3	W	4	THIGH_FRONT	4	3.2
3	W	4	SHANK_PROX_LAT	5	2
3	W	4	SHANK_MIDDLE_LAT	6	2.5
3	W	4	SHANK_DIST_LAT	7	1.3
3	W	4	SHANK_FRONT	8	1.6
3	W	4	FOOT_CALC_LAT	9	3.2
3	W	4	FOOT_CALC_MED	10	3.2
3	W	4	FOOT_DORSAL	11	4.5
4	D	1	THIGH_PROX_LAT	1	3.5
4	D	1	THIGH_MIDDLE_LAT	2	3.1
4	D	1	THIGH_DIST_LAT	3	6.8
4	D	1	THIGH_FRONT	4	1.9
4	D	1	SHANK_PROX_LAT	5	2.9
4	D	1	SHANK_MIDDLE_LAT	6	0.5
4	D	1	SHANK_DIST_LAT	7	1.6
4	D	1	SHANK_FRONT	8	4.8
4	D	1	FOOT_CALC_LAT	9	0.6
4	D	1	FOOT_CALC_MED	10	3.4
4	D	1	FOOT_DORSAL	11	2.8
4	D	1	THIGH_PROX_LAT	1	3.3
4	D	1	THIGH_MIDDLE_LAT	2	4.7
4	D	1	THIGH_DIST_LAT	3	1.3
4	D	1	THIGH_FRONT	4	2.5
4	D	1	SHANK_PROX_LAT	5	5.7
4	D	1	SHANK_MIDDLE_LAT	6	1.7
4	D	1	SHANK_DIST_LAT	7	3.9
4	D	1	SHANK_FRONT	8	4.6
4	D	1	FOOT_CALC_LAT	9	5
4	D	1	FOOT_CALC_MED	10	1.7
4	D	1	FOOT_DORSAL	11	2.1
4	D	1	THIGH_PROX_LAT	1	2.2
4	D	1	THIGH_MIDDLE_LAT	2	2.3
4	D	1	THIGH_DIST_LAT	3	2.4
4	D	1	THIGH_FRONT	4	2.2
4	D	1	SHANK_PROX_LAT	5	5.6
4	D	1	SHANK_MIDDLE_LAT	6	2.9
4	D	1	SHANK_DIST_LAT	7	1.4
4	D	1	SHANK_FRONT	8	2.5
4	D	1	FOOT_CALC_LAT	9	2
4	D	1	FOOT_CALC_MED	10	2.8
4	D	1	FOOT_DORSAL	11	1.2
4	D	1	THIGH_PROX_LAT	1	2.4
4	D	1	THIGH_MIDDLE_LAT	2	1.9
4	D	1	THIGH_DIST_LAT	3	3.3
4	D	1	THIGH_FRONT	4	1.4
4	D	1	SHANK_PROX_LAT	5	3.2
4	D	1	SHANK_MIDDLE_LAT	6	5.5
4	D	1	SHANK_DIST_LAT	7	4
4	D	1	SHANK_FRONT	8	5.2
4	D	1	FOOT_CALC_LAT	9	4
4	D	1	FOOT_CALC_MED	10	2.3
4	D	1	FOOT_DORSAL	11	3
4	D	1	THIGH_PROX_LAT	1	1.9
4	D	1	THIGH_MIDDLE_LAT	2	0.9
4	D	1	THIGH_DIST_LAT	3	1.9
4	D	1	THIGH_FRONT	4	3.2
4	D	1	SHANK_PROX_LAT	5	4.8
4	D	1	SHANK_MIDDLE_LAT	6	5.6
4	D	1	SHANK_DIST_LAT	7	3.9
4	D	1	SHANK_FRONT	8	4.8
4	D	1	FOOT_CALC_LAT	9	2
4	D	1	FOOT_CALC_MED	10	2.1
4	D	1	FOOT_DORSAL	11	1.5
4	STS	2	THIGH_PROX_LAT	1	5.6
4	STS	2	THIGH_MIDDLE_LAT	2	3.5
4	STS	2	THIGH_DIST_LAT	3	7
4	STS	2	THIGH_FRONT	4	3.7
4	STS	2	SHANK_PROX_LAT	5	2.6
4	STS	2	SHANK_MIDDLE_LAT	6	4.1
4	STS	2	SHANK_DIST_LAT	7	2.8
4	STS	2	SHANK_FRONT	8	6.2
4	STS	2	FOOT_CALC_LAT	9	2.3
4	STS	2	FOOT_CALC_MED	10	4.7
4	STS	2	FOOT_DORSAL	11	2.2
4	STS	2	THIGH_PROX_LAT	1	6.1
4	STS	2	THIGH_MIDDLE_LAT	2	3.4
4	STS	2	THIGH_DIST_LAT	3	6.8
4	STS	2	THIGH_FRONT	4	3.9
4	STS	2	SHANK_PROX_LAT	5	3.3
4	STS	2	SHANK_MIDDLE_LAT	6	3
4	STS	2	SHANK_DIST_LAT	7	2.6
4	STS	2	SHANK_FRONT	8	6.3
4	STS	2	FOOT_CALC_LAT	9	3.6
4	STS	2	FOOT_CALC_MED	10	4.8
4	STS	2	FOOT_DORSAL	11	2.6
4	STS	2	THIGH_PROX_LAT	1	5.4
4	STS	2	THIGH_MIDDLE_LAT	2	3.8
4	STS	2	THIGH_DIST_LAT	3	6.3
4	STS	2	THIGH_FRONT	4	4.2
4	STS	2	SHANK_PROX_LAT	5	1.4
4	STS	2	SHANK_MIDDLE_LAT	6	3.5
4	STS	2	SHANK_DIST_LAT	7	2.4
4	STS	2	SHANK_FRONT	8	5.8
4	STS	2	FOOT_CALC_LAT	9	3.8
4	STS	2	FOOT_CALC_MED	10	3.4
4	STS	2	FOOT_DORSAL	11	2.6
4	STS	2	THIGH_PROX_LAT	1	6.3
4	STS	2	THIGH_MIDDLE_LAT	2	3.6
4	STS	2	THIGH_DIST_LAT	3	6.3
4	STS	2	THIGH_FRONT	4	3.9
4	STS	2	SHANK_PROX_LAT	5	3.8
4	STS	2	SHANK_MIDDLE_LAT	6	1.9
4	STS	2	SHANK_DIST_LAT	7	2.5
4	STS	2	SHANK_FRONT	8	1.6
4	STS	2	FOOT_CALC_LAT	9	3.2
4	STS	2	FOOT_CALC_MED	10	2.6
4	STS	2	FOOT_DORSAL	11	3.2
4	STS	2	THIGH_PROX_LAT	1	5.8
4	STS	2	THIGH_MIDDLE_LAT	2	2.8
4	STS	2	THIGH_DIST_LAT	3	7.3
4	STS	2	THIGH_FRONT	4	4
4	STS	2	SHANK_PROX_LAT	5	2.9
4	STS	2	SHANK_MIDDLE_LAT	6	2.6
4	STS	2	SHANK_DIST_LAT	7	2.5
4	STS	2	SHANK_FRONT	8	6
4	STS	2	FOOT_CALC_LAT	9	2.2
4	STS	2	FOOT_CALC_MED	10	1.9
4	STS	2	FOOT_DORSAL	11	2.3
4	U	3	THIGH_PROX_LAT	1	4.5
4	U	3	THIGH_MIDDLE_LAT	2	2.6
4	U	3	THIGH_DIST_LAT	3	2.8
4	U	3	THIGH_FRONT	4	1.6
4	U	3	SHANK_PROX_LAT	5	1.3
4	U	3	SHANK_MIDDLE_LAT	6	5.9
4	U	3	SHANK_DIST_LAT	7	2.4
4	U	3	SHANK_FRONT	8	2.1
4	U	3	FOOT_CALC_LAT	9	1.9
4	U	3	FOOT_CALC_MED	10	1
4	U	3	FOOT_DORSAL	11	2.8
4	U	3	THIGH_PROX_LAT	1	4.2
4	U	3	THIGH_MIDDLE_LAT	2	1.7
4	U	3	THIGH_DIST_LAT	3	3.2
4	U	3	THIGH_FRONT	4	1.5
4	U	3	SHANK_PROX_LAT	5	2.8
4	U	3	SHANK_MIDDLE_LAT	6	2.8
4	U	3	SHANK_DIST_LAT	7	3.1
4	U	3	SHANK_FRONT	8	2.3
4	U	3	FOOT_CALC_LAT	9	2.3
4	U	3	FOOT_CALC_MED	10	3.7
4	U	3	FOOT_DORSAL	11	3.6
4	U	3	THIGH_PROX_LAT	1	4.4
4	U	3	THIGH_MIDDLE_LAT	2	4.3
4	U	3	THIGH_DIST_LAT	3	4.8
4	U	3	THIGH_FRONT	4	1.7
4	U	3	SHANK_PROX_LAT	5	1.8
4	U	3	SHANK_MIDDLE_LAT	6	5.5
4	U	3	SHANK_DIST_LAT	7	2.6
4	U	3	SHANK_FRONT	8	3.1
4	U	3	FOOT_CALC_LAT	9	1.8
4	U	3	FOOT_CALC_MED	10	3.4
4	U	3	FOOT_DORSAL	11	4.7
4	U	3	THIGH_PROX_LAT	1	4.1
4	U	3	THIGH_MIDDLE_LAT	2	2.5
4	U	3	THIGH_DIST_LAT	3	2.6
4	U	3	THIGH_FRONT	4	1.5
4	U	3	SHANK_PROX_LAT	5	1.9
4	U	3	SHANK_MIDDLE_LAT	6	5.8
4	U	3	SHANK_DIST_LAT	7	2.5
4	U	3	SHANK_FRONT	8	3.2
4	U	3	FOOT_CALC_LAT	9	1.7
4	U	3	FOOT_CALC_MED	10	3.6
4	U	3	FOOT_DORSAL	11	1.4
4	U	3	THIGH_PROX_LAT	1	4.2
4	U	3	THIGH_MIDDLE_LAT	2	3.3
4	U	3	THIGH_DIST_LAT	3	4.6
4	U	3	THIGH_FRONT	4	1.7
4	U	3	SHANK_PROX_LAT	5	2.3
4	U	3	SHANK_MIDDLE_LAT	6	1.2
4	U	3	SHANK_DIST_LAT	7	2.8
4	U	3	SHANK_FRONT	8	2.5
4	U	3	FOOT_CALC_LAT	9	1.5
4	U	3	FOOT_CALC_MED	10	3
4	U	3	FOOT_DORSAL	11	0.6
4	W	4	THIGH_PROX_LAT	1	8
4	W	4	THIGH_MIDDLE_LAT	2	9.5
4	W	4	THIGH_DIST_LAT	3	10.5
4	W	4	THIGH_FRONT	4	3.3
4	W	4	SHANK_PROX_LAT	5	3.6
4	W	4	SHANK_MIDDLE_LAT	6	5.6
4	W	4	SHANK_DIST_LAT	7	4.7
4	W	4	SHANK_FRONT	8	2.6
4	W	4	FOOT_CALC_LAT	9	3.6
4	W	4	FOOT_CALC_MED	10	3.8
4	W	4	FOOT_DORSAL	11	5.2
4	W	4	THIGH_PROX_LAT	1	6.9
4	W	4	THIGH_MIDDLE_LAT	2	9.8
4	W	4	THIGH_DIST_LAT	3	10.7
4	W	4	THIGH_FRONT	4	3.9
4	W	4	SHANK_PROX_LAT	5	5.2
4	W	4	SHANK_MIDDLE_LAT	6	2.5
4	W	4	SHANK_DIST_LAT	7	1.9
4	W	4	SHANK_FRONT	8	5.5
4	W	4	FOOT_CALC_LAT	9	2.3
4	W	4	FOOT_CALC_MED	10	5.2
4	W	4	FOOT_DORSAL	11	2.7
4	W	4	THIGH_PROX_LAT	1	8.1
4	W	4	THIGH_MIDDLE_LAT	2	8.6
4	W	4	THIGH_DIST_LAT	3	10.5
4	W	4	THIGH_FRONT	4	3.5
4	W	4	SHANK_PROX_LAT	5	3
4	W	4	SHANK_MIDDLE_LAT	6	2.9
4	W	4	SHANK_DIST_LAT	7	4.7
4	W	4	SHANK_FRONT	8	3.4
4	W	4	FOOT_CALC_LAT	9	4.1
4	W	4	FOOT_CALC_MED	10	3.8
4	W	4	FOOT_DORSAL	11	4.7
4	W	4	THIGH_PROX_LAT	1	7.2
4	W	4	THIGH_MIDDLE_LAT	2	9.4
4	W	4	THIGH_DIST_LAT	3	10.7
4	W	4	THIGH_FRONT	4	3.1
4	W	4	SHANK_PROX_LAT	5	3.4
4	W	4	SHANK_MIDDLE_LAT	6	5.6
4	W	4	SHANK_DIST_LAT	7	4.6
4	W	4	SHANK_FRONT	8	2.6
4	W	4	FOOT_CALC_LAT	9	3.8
4	W	4	FOOT_CALC_MED	10	4.6
4	W	4	FOOT_DORSAL	11	5.6
4	W	4	THIGH_PROX_LAT	1	6.5
4	W	4	THIGH_MIDDLE_LAT	2	9.5
4	W	4	THIGH_DIST_LAT	3	5.1
4	W	4	THIGH_FRONT	4	3.6
4	W	4	SHANK_PROX_LAT	5	5.9
4	W	4	SHANK_MIDDLE_LAT	6	5.9
4	W	4	SHANK_DIST_LAT	7	4
4	W	4	SHANK_FRONT	8	2.6
4	W	4	FOOT_CALC_LAT	9	2.9
4	W	4	FOOT_CALC_MED	10	6.8
4	W	4	FOOT_DORSAL	11	5.3
5	D	1	THIGH_PROX_LAT	1	1.9
5	D	1	THIGH_MIDDLE_LAT	2	1.9
5	D	1	THIGH_DIST_LAT	3	1.2
5	D	1	THIGH_FRONT	4	2.8
5	D	1	SHANK_PROX_LAT	5	2.7
5	D	1	SHANK_MIDDLE_LAT	6	1
5	D	1	SHANK_DIST_LAT	7	3.4
5	D	1	SHANK_FRONT	8	0.5
5	D	1	FOOT_CALC_LAT	9	4.3
5	D	1	FOOT_CALC_MED	10	2.3
5	D	1	FOOT_DORSAL	11	2.9
5	D	1	THIGH_PROX_LAT	1	1.1
5	D	1	THIGH_MIDDLE_LAT	2	2.8
5	D	1	THIGH_DIST_LAT	3	2.5
5	D	1	THIGH_FRONT	4	4.1
5	D	1	SHANK_PROX_LAT	5	2.7
5	D	1	SHANK_MIDDLE_LAT	6	1.1
5	D	1	SHANK_DIST_LAT	7	3.7
5	D	1	SHANK_FRONT	8	1
5	D	1	FOOT_CALC_LAT	9	5.1
5	D	1	FOOT_CALC_MED	10	2
5	D	1	FOOT_DORSAL	11	2.1
5	D	1	THIGH_PROX_LAT	1	7
5	D	1	THIGH_MIDDLE_LAT	2	0.3
5	D	1	THIGH_DIST_LAT	3	2.4
5	D	1	THIGH_FRONT	4	2.8
5	D	1	SHANK_PROX_LAT	5	3.2
5	D	1	SHANK_MIDDLE_LAT	6	1.6
5	D	1	SHANK_DIST_LAT	7	3.2
5	D	1	SHANK_FRONT	8	1.4
5	D	1	FOOT_CALC_LAT	9	3.1
5	D	1	FOOT_CALC_MED	10	2.3
5	D	1	FOOT_DORSAL	11	2.9
5	D	1	THIGH_PROX_LAT	1	0.5
5	D	1	THIGH_MIDDLE_LAT	2	2.4
5	D	1	THIGH_DIST_LAT	3	2.2
5	D	1	THIGH_FRONT	4	1.6
5	D	1	SHANK_PROX_LAT	5	2.2
5	D	1	SHANK_MIDDLE_LAT	6	1.2
5	D	1	SHANK_DIST_LAT	7	4.1
5	D	1	SHANK_FRONT	8	1.4
5	D	1	FOOT_CALC_LAT	9	2.5
5	D	1	FOOT_CALC_MED	10	2.7
5	D	1	FOOT_DORSAL	11	4
5	D	1	THIGH_PROX_LAT	1	0.9
5	D	1	THIGH_MIDDLE_LAT	2	0.4
5	D	1	THIGH_DIST_LAT	3	1.8
5	D	1	THIGH_FRONT	4	2.5
5	D	1	SHANK_PROX_LAT	5	6.8
5	D	1	SHANK_MIDDLE_LAT	6	2.5
5	D	1	SHANK_DIST_LAT	7	3.9
5	D	1	SHANK_FRONT	8	0.8
5	D	1	FOOT_CALC_LAT	9	2.2
5	D	1	FOOT_CALC_MED	10	2.2
5	D	1	FOOT_DORSAL	11	1.4
5	STS	2	THIGH_PROX_LAT	1	5.3
5	STS	2	THIGH_MIDDLE_LAT	2	4.1
5	STS	2	THIGH_DIST_LAT	3	1.1
5	STS	2	THIGH_FRONT	4	5.5
5	STS	2	SHANK_PROX_LAT	5	4.8
5	STS	2	SHANK_MIDDLE_LAT	6	1.6
5	STS	2	SHANK_DIST_LAT	7	2.6
5	STS	2	SHANK_FRONT	8	1
5	STS	2	FOOT_CALC_LAT	9	4
5	STS	2	FOOT_CALC_MED	10	2.7
5	STS	2	FOOT_DORSAL	11	2.7
5	STS	2	THIGH_PROX_LAT	1	5.5
5	STS	2	THIGH_MIDDLE_LAT	2	4.5
5	STS	2	THIGH_DIST_LAT	3	4.5
5	STS	2	THIGH_FRONT	4	1.6
5	STS	2	SHANK_PROX_LAT	5	3.8
5	STS	2	SHANK_MIDDLE_LAT	6	1
5	STS	2	SHANK_DIST_LAT	7	1.9
5	STS	2	SHANK_FRONT	8	3.7
5	STS	2	FOOT_CALC_LAT	9	4
5	STS	2	FOOT_CALC_MED	10	2.6
5	STS	2	FOOT_DORSAL	11	2.2
5	STS	2	THIGH_PROX_LAT	1	6
5	STS	2	THIGH_MIDDLE_LAT	2	4.9
5	STS	2	THIGH_DIST_LAT	3	4.1
5	STS	2	THIGH_FRONT	4	6.2
5	STS	2	SHANK_PROX_LAT	5	3
5	STS	2	SHANK_MIDDLE_LAT	6	1.1
5	STS	2	SHANK_DIST_LAT	7	2.3
5	STS	2	SHANK_FRONT	8	3.2
5	STS	2	FOOT_CALC_LAT	9	5
5	STS	2	FOOT_CALC_MED	10	1.8
5	STS	2	FOOT_DORSAL	11	1.4
5	STS	2	THIGH_PROX_LAT	1	6.2
5	STS	2	THIGH_MIDDLE_LAT	2	4.4
5	STS	2	THIGH_DIST_LAT	3	4.6
5	STS	2	THIGH_FRONT	4	6.6
5	STS	2	SHANK_PROX_LAT	5	2.3
5	STS	2	SHANK_MIDDLE_LAT	6	1.2
5	STS	2	SHANK_DIST_LAT	7	2.7
5	STS	2	SHANK_FRONT	8	5.9
5	STS	2	FOOT_CALC_LAT	9	4
5	STS	2	FOOT_CALC_MED	10	1.7
5	STS	2	FOOT_DORSAL	11	1.3
5	STS	2	THIGH_PROX_LAT	1	6.1
5	STS	2	THIGH_MIDDLE_LAT	2	4.8
5	STS	2	THIGH_DIST_LAT	3	4.3
5	STS	2	THIGH_FRONT	4	6.8
5	STS	2	SHANK_PROX_LAT	5	2.5
5	STS	2	SHANK_MIDDLE_LAT	6	1.2
5	STS	2	SHANK_DIST_LAT	7	2.8
5	STS	2	SHANK_FRONT	8	1.3
5	STS	2	FOOT_CALC_LAT	9	5
5	STS	2	FOOT_CALC_MED	10	1.1
5	STS	2	FOOT_DORSAL	11	2.7
5	U	3	THIGH_PROX_LAT	1	2.4
5	U	3	THIGH_MIDDLE_LAT	2	6.1
5	U	3	THIGH_DIST_LAT	3	3.3
5	U	3	THIGH_FRONT	4	5.4
5	U	3	SHANK_PROX_LAT	5	1.7
5	U	3	SHANK_MIDDLE_LAT	6	2.8
5	U	3	SHANK_DIST_LAT	7	1.7
5	U	3	SHANK_FRONT	8	2
5	U	3	FOOT_CALC_LAT	9	0.8
5	U	3	FOOT_CALC_MED	10	2.2
5	U	3	FOOT_DORSAL	11	3.1
5	U	3	THIGH_PROX_LAT	1	2.7
5	U	3	THIGH_MIDDLE_LAT	2	7.2
5	U	3	THIGH_DIST_LAT	3	5
5	U	3	THIGH_FRONT	4	4.8
5	U	3	SHANK_PROX_LAT	5	1.3
5	U	3	SHANK_MIDDLE_LAT	6	1.2
5	U	3	SHANK_DIST_LAT	7	1.7
5	U	3	SHANK_FRONT	8	2.3
5	U	3	FOOT_CALC_LAT	9	2.9
5	U	3	FOOT_CALC_MED	10	2.5
5	U	3	FOOT_DORSAL	11	2.9
5	U	3	THIGH_PROX_LAT	1	2
5	U	3	THIGH_MIDDLE_LAT	2	5.8
5	U	3	THIGH_DIST_LAT	3	3.3
5	U	3	THIGH_FRONT	4	6.9
5	U	3	SHANK_PROX_LAT	5	3.4
5	U	3	SHANK_MIDDLE_LAT	6	1.3
5	U	3	SHANK_DIST_LAT	7	1.5
5	U	3	SHANK_FRONT	8	0.5
5	U	3	FOOT_CALC_LAT	9	2.3
5	U	3	FOOT_CALC_MED	10	1.8
5	U	3	FOOT_DORSAL	11	0.8
5	U	3	THIGH_PROX_LAT	1	3.3
5	U	3	THIGH_MIDDLE_LAT	2	4.9
5	U	3	THIGH_DIST_LAT	3	2.8
5	U	3	THIGH_FRONT	4	7.3
5	U	3	SHANK_PROX_LAT	5	2
5	U	3	SHANK_MIDDLE_LAT	6	1.1
5	U	3	SHANK_DIST_LAT	7	0.9
5	U	3	SHANK_FRONT	8	1.4
5	U	3	FOOT_CALC_LAT	9	3.1
5	U	3	FOOT_CALC_MED	10	1.9
5	U	3	FOOT_DORSAL	11	1.2
5	U	3	THIGH_PROX_LAT	1	1.7
5	U	3	THIGH_MIDDLE_LAT	2	4.8
5	U	3	THIGH_DIST_LAT	3	4.4
5	U	3	THIGH_FRONT	4	5.4
5	U	3	SHANK_PROX_LAT	5	1.4
5	U	3	SHANK_MIDDLE_LAT	6	2.5
5	U	3	SHANK_DIST_LAT	7	1.2
5	U	3	SHANK_FRONT	8	1.6
5	U	3	FOOT_CALC_LAT	9	3.9
5	U	3	FOOT_CALC_MED	10	1.8
5	U	3	FOOT_DORSAL	11	1.1
5	W	4	THIGH_PROX_LAT	1	3.7
5	W	4	THIGH_MIDDLE_LAT	2	1.9
5	W	4	THIGH_DIST_LAT	3	9.1
5	W	4	THIGH_FRONT	4	3.7
5	W	4	SHANK_PROX_LAT	5	4.7
5	W	4	SHANK_MIDDLE_LAT	6	1.6
5	W	4	SHANK_DIST_LAT	7	1.8
5	W	4	SHANK_FRONT	8	2.8
5	W	4	FOOT_CALC_LAT	9	4.1
5	W	4	FOOT_CALC_MED	10	6.1
5	W	4	FOOT_DORSAL	11	3.5
5	W	4	THIGH_PROX_LAT	1	6
5	W	4	THIGH_MIDDLE_LAT	2	6.2
5	W	4	THIGH_DIST_LAT	3	3.6
5	W	4	THIGH_FRONT	4	3.1
5	W	4	SHANK_PROX_LAT	5	4.3
5	W	4	SHANK_MIDDLE_LAT	6	1.8
5	W	4	SHANK_DIST_LAT	7	2.6
5	W	4	SHANK_FRONT	8	2.4
5	W	4	FOOT_CALC_LAT	9	2.6
5	W	4	FOOT_CALC_MED	10	3.9
5	W	4	FOOT_DORSAL	11	3.3
5	W	4	THIGH_PROX_LAT	1	8.5
5	W	4	THIGH_MIDDLE_LAT	2	3.5
5	W	4	THIGH_DIST_LAT	3	10.5
5	W	4	THIGH_FRONT	4	2.9
5	W	4	SHANK_PROX_LAT	5	4.7
5	W	4	SHANK_MIDDLE_LAT	6	1.6
5	W	4	SHANK_DIST_LAT	7	2.2
5	W	4	SHANK_FRONT	8	2.1
5	W	4	FOOT_CALC_LAT	9	4.6
5	W	4	FOOT_CALC_MED	10	4.2
5	W	4	FOOT_DORSAL	11	2.8
5	W	4	THIGH_PROX_LAT	1	5.8
5	W	4	THIGH_MIDDLE_LAT	2	7.2
5	W	4	THIGH_DIST_LAT	3	7.6
5	W	4	THIGH_FRONT	4	3.9
5	W	4	SHANK_PROX_LAT	5	4.2
5	W	4	SHANK_MIDDLE_LAT	6	1.4
5	W	4	SHANK_DIST_LAT	7	3
5	W	4	SHANK_FRONT	8	2.1
5	W	4	FOOT_CALC_LAT	9	4.3
5	W	4	FOOT_CALC_MED	10	6.7
5	W	4	FOOT_DORSAL	11	3.4
5	W	4	THIGH_PROX_LAT	1	5.6
5	W	4	THIGH_MIDDLE_LAT	2	5.6
5	W	4	THIGH_DIST_LAT	3	7.4
5	W	4	THIGH_FRONT	4	4.9
5	W	4	SHANK_PROX_LAT	5	3
5	W	4	SHANK_MIDDLE_LAT	6	1.9
5	W	4	SHANK_DIST_LAT	7	3.4
5	W	4	SHANK_FRONT	8	0.9
5	W	4	FOOT_CALC_LAT	9	3.1
5	W	4	FOOT_CALC_MED	10	5.7
5	W	4	FOOT_DORSAL	11	2.8
6	D	1	THIGH_PROX_LAT	1	1.4
6	D	1	THIGH_MIDDLE_LAT	2	1.8
6	D	1	THIGH_DIST_LAT	3	2
6	D	1	THIGH_FRONT	4	1.8
6	D	1	SHANK_PROX_LAT	5	5.2
6	D	1	SHANK_MIDDLE_LAT	6	1.2
6	D	1	SHANK_DIST_LAT	7	1.8
6	D	1	SHANK_FRONT	8	1.8
6	D	1	FOOT_CALC_LAT	9	2.3
6	D	1	FOOT_CALC_MED	10	1.1
6	D	1	FOOT_DORSAL	11	0.8
6	D	1	THIGH_PROX_LAT	1	2.3
6	D	1	THIGH_MIDDLE_LAT	2	3.1
6	D	1	THIGH_DIST_LAT	3	0.7
6	D	1	THIGH_FRONT	4	1.9
6	D	1	SHANK_PROX_LAT	5	6.8
6	D	1	SHANK_MIDDLE_LAT	6	1.1
6	D	1	SHANK_DIST_LAT	7	1
6	D	1	SHANK_FRONT	8	1.2
6	D	1	FOOT_CALC_LAT	9	1.9
6	D	1	FOOT_CALC_MED	10	1.4
6	D	1	FOOT_DORSAL	11	2.2
6	D	1	THIGH_PROX_LAT	1	2.4
6	D	1	THIGH_MIDDLE_LAT	2	1.6
6	D	1	THIGH_DIST_LAT	3	1.7
6	D	1	THIGH_FRONT	4	1.7
6	D	1	SHANK_PROX_LAT	5	6.6
6	D	1	SHANK_MIDDLE_LAT	6	1.9
6	D	1	SHANK_DIST_LAT	7	1.4
6	D	1	SHANK_FRONT	8	7.3
6	D	1	FOOT_CALC_LAT	9	2.1
6	D	1	FOOT_CALC_MED	10	2.2
6	D	1	FOOT_DORSAL	11	1.9
6	D	1	THIGH_PROX_LAT	1	1.8
6	D	1	THIGH_MIDDLE_LAT	2	1.5
6	D	1	THIGH_DIST_LAT	3	2.1
6	D	1	THIGH_FRONT	4	1.6
6	D	1	SHANK_PROX_LAT	5	4.8
6	D	1	SHANK_MIDDLE_LAT	6	1.5
6	D	1	SHANK_DIST_LAT	7	1.2
6	D	1	SHANK_FRONT	8	3.8
6	D	1	FOOT_CALC_LAT	9	1.9
6	D	1	FOOT_CALC_MED	10	NaN
6	D	1	FOOT_DORSAL	11	4.1
6	D	1	THIGH_PROX_LAT	1	2.6
6	D	1	THIGH_MIDDLE_LAT	2	1.7
6	D	1	THIGH_DIST_LAT	3	3.5
6	D	1	THIGH_FRONT	4	2.1
6	D	1	SHANK_PROX_LAT	5	4.1
6	D	1	SHANK_MIDDLE_LAT	6	1.4
6	D	1	SHANK_DIST_LAT	7	1.2
6	D	1	SHANK_FRONT	8	1.2
6	D	1	FOOT_CALC_LAT	9	2.8
6	D	1	FOOT_CALC_MED	10	1.2
6	D	1	FOOT_DORSAL	11	2.4
6	STS	2	THIGH_PROX_LAT	1	6
6	STS	2	THIGH_MIDDLE_LAT	2	4.5
6	STS	2	THIGH_DIST_LAT	3	6.6
6	STS	2	THIGH_FRONT	4	4.3
6	STS	2	SHANK_PROX_LAT	5	2.3
6	STS	2	SHANK_MIDDLE_LAT	6	1
6	STS	2	SHANK_DIST_LAT	7	2.2
6	STS	2	SHANK_FRONT	8	3.1
6	STS	2	FOOT_CALC_LAT	9	2.7
6	STS	2	FOOT_CALC_MED	10	1.3
6	STS	2	FOOT_DORSAL	11	2
6	STS	2	THIGH_PROX_LAT	1	6.5
6	STS	2	THIGH_MIDDLE_LAT	2	5.3
6	STS	2	THIGH_DIST_LAT	3	6.2
6	STS	2	THIGH_FRONT	4	4.5
6	STS	2	SHANK_PROX_LAT	5	1.5
6	STS	2	SHANK_MIDDLE_LAT	6	1.2
6	STS	2	SHANK_DIST_LAT	7	2.2
6	STS	2	SHANK_FRONT	8	4.2
6	STS	2	FOOT_CALC_LAT	9	2.3
6	STS	2	FOOT_CALC_MED	10	1.1
6	STS	2	FOOT_DORSAL	11	2
6	STS	2	THIGH_PROX_LAT	1	7.6
6	STS	2	THIGH_MIDDLE_LAT	2	7.1
6	STS	2	THIGH_DIST_LAT	3	5.6
6	STS	2	THIGH_FRONT	4	5.1
6	STS	2	SHANK_PROX_LAT	5	1.2
6	STS	2	SHANK_MIDDLE_LAT	6	1.1
6	STS	2	SHANK_DIST_LAT	7	2.7
6	STS	2	SHANK_FRONT	8	2.9
6	STS	2	FOOT_CALC_LAT	9	2.6
6	STS	2	FOOT_CALC_MED	10	1.3
6	STS	2	FOOT_DORSAL	11	1.8
6	STS	2	THIGH_PROX_LAT	1	5.8
6	STS	2	THIGH_MIDDLE_LAT	2	5.1
6	STS	2	THIGH_DIST_LAT	3	6.3
6	STS	2	THIGH_FRONT	4	4
6	STS	2	SHANK_PROX_LAT	5	1.8
6	STS	2	SHANK_MIDDLE_LAT	6	1.3
6	STS	2	SHANK_DIST_LAT	7	1.9
6	STS	2	SHANK_FRONT	8	3.5
6	STS	2	FOOT_CALC_LAT	9	2.6
6	STS	2	FOOT_CALC_MED	10	1.3
6	STS	2	FOOT_DORSAL	11	1.9
6	STS	2	THIGH_PROX_LAT	1	6.6
6	STS	2	THIGH_MIDDLE_LAT	2	4.9
6	STS	2	THIGH_DIST_LAT	3	6.9
6	STS	2	THIGH_FRONT	4	4.4
6	STS	2	SHANK_PROX_LAT	5	2.1
6	STS	2	SHANK_MIDDLE_LAT	6	1.1
6	STS	2	SHANK_DIST_LAT	7	2.4
6	STS	2	SHANK_FRONT	8	3.3
6	STS	2	FOOT_CALC_LAT	9	1.8
6	STS	2	FOOT_CALC_MED	10	1.1
6	STS	2	FOOT_DORSAL	11	3.1
6	U	3	THIGH_PROX_LAT	1	4.6
6	U	3	THIGH_MIDDLE_LAT	2	3.9
6	U	3	THIGH_DIST_LAT	3	5.8
6	U	3	THIGH_FRONT	4	2.6
6	U	3	SHANK_PROX_LAT	5	1.4
6	U	3	SHANK_MIDDLE_LAT	6	1.1
6	U	3	SHANK_DIST_LAT	7	1.6
6	U	3	SHANK_FRONT	8	4.6
6	U	3	FOOT_CALC_LAT	9	1.9
6	U	3	FOOT_CALC_MED	10	1.3
6	U	3	FOOT_DORSAL	11	1.6
6	U	3	THIGH_PROX_LAT	1	4.6
6	U	3	THIGH_MIDDLE_LAT	2	4.5
6	U	3	THIGH_DIST_LAT	3	5.6
6	U	3	THIGH_FRONT	4	3.1
6	U	3	SHANK_PROX_LAT	5	0.9
6	U	3	SHANK_MIDDLE_LAT	6	2.6
6	U	3	SHANK_DIST_LAT	7	1.5
6	U	3	SHANK_FRONT	8	4.7
6	U	3	FOOT_CALC_LAT	9	1.9
6	U	3	FOOT_CALC_MED	10	1.2
6	U	3	FOOT_DORSAL	11	1.5
6	U	3	THIGH_PROX_LAT	1	4.1
6	U	3	THIGH_MIDDLE_LAT	2	5.3
6	U	3	THIGH_DIST_LAT	3	4.2
6	U	3	THIGH_FRONT	4	2.8
6	U	3	SHANK_PROX_LAT	5	2.4
6	U	3	SHANK_MIDDLE_LAT	6	5.3
6	U	3	SHANK_DIST_LAT	7	1.4
6	U	3	SHANK_FRONT	8	4.3
6	U	3	FOOT_CALC_LAT	9	2.8
6	U	3	FOOT_CALC_MED	10	2.1
6	U	3	FOOT_DORSAL	11	4.5
6	U	3	THIGH_PROX_LAT	1	5.2
6	U	3	THIGH_MIDDLE_LAT	2	4.5
6	U	3	THIGH_DIST_LAT	3	3.3
6	U	3	THIGH_FRONT	4	3.7
6	U	3	SHANK_PROX_LAT	5	4.5
6	U	3	SHANK_MIDDLE_LAT	6	1.5
6	U	3	SHANK_DIST_LAT	7	2.1
6	U	3	SHANK_FRONT	8	2.4
6	U	3	FOOT_CALC_LAT	9	2.5
6	U	3	FOOT_CALC_MED	10	1.7
6	U	3	FOOT_DORSAL	11	1.4
6	U	3	THIGH_PROX_LAT	1	5
6	U	3	THIGH_MIDDLE_LAT	2	3.5
6	U	3	THIGH_DIST_LAT	3	5.9
6	U	3	THIGH_FRONT	4	2.7
6	U	3	SHANK_PROX_LAT	5	1.4
6	U	3	SHANK_MIDDLE_LAT	6	0.8
6	U	3	SHANK_DIST_LAT	7	1.5
6	U	3	SHANK_FRONT	8	6.2
6	U	3	FOOT_CALC_LAT	9	2
6	U	3	FOOT_CALC_MED	10	3.4
6	U	3	FOOT_DORSAL	11	0.6
6	W	4	THIGH_PROX_LAT	1	5.5
6	W	4	THIGH_MIDDLE_LAT	2	5
6	W	4	THIGH_DIST_LAT	3	5.9
6	W	4	THIGH_FRONT	4	3.1
6	W	4	SHANK_PROX_LAT	5	1.4
6	W	4	SHANK_MIDDLE_LAT	6	1
6	W	4	SHANK_DIST_LAT	7	2
6	W	4	SHANK_FRONT	8	3.2
6	W	4	FOOT_CALC_LAT	9	3.6
6	W	4	FOOT_CALC_MED	10	6
6	W	4	FOOT_DORSAL	11	4.1
6	W	4	THIGH_PROX_LAT	1	4.5
6	W	4	THIGH_MIDDLE_LAT	2	5
6	W	4	THIGH_DIST_LAT	3	5.9
6	W	4	THIGH_FRONT	4	2.4
6	W	4	SHANK_PROX_LAT	5	2.4
6	W	4	SHANK_MIDDLE_LAT	6	1.1
6	W	4	SHANK_DIST_LAT	7	1.4
6	W	4	SHANK_FRONT	8	0.7
6	W	4	FOOT_CALC_LAT	9	1.4
6	W	4	FOOT_CALC_MED	10	5.6
6	W	4	FOOT_DORSAL	11	3.8
6	W	4	THIGH_PROX_LAT	1	4.4
6	W	4	THIGH_MIDDLE_LAT	2	5.5
6	W	4	THIGH_DIST_LAT	3	6
6	W	4	THIGH_FRONT	4	3.2
6	W	4	SHANK_PROX_LAT	5	1.1
6	W	4	SHANK_MIDDLE_LAT	6	NaN
6	W	4	SHANK_DIST_LAT	7	1
6	W	4	SHANK_FRONT	8	2.1
6	W	4	FOOT_CALC_LAT	9	3
6	W	4	FOOT_CALC_MED	10	6.1
6	W	4	FOOT_DORSAL	11	3.6
6	W	4	THIGH_PROX_LAT	1	5
6	W	4	THIGH_MIDDLE_LAT	2	5.7
6	W	4	THIGH_DIST_LAT	3	5
6	W	4	THIGH_FRONT	4	2.6
6	W	4	SHANK_PROX_LAT	5	3.2
6	W	4	SHANK_MIDDLE_LAT	6	0.8
6	W	4	SHANK_DIST_LAT	7	2.2
6	W	4	SHANK_FRONT	8	1.1
6	W	4	FOOT_CALC_LAT	9	3.7
6	W	4	FOOT_CALC_MED	10	5.5
6	W	4	FOOT_DORSAL	11	2.9
6	W	4	THIGH_PROX_LAT	1	3.9
6	W	4	THIGH_MIDDLE_LAT	2	3.9
6	W	4	THIGH_DIST_LAT	3	6.6
6	W	4	THIGH_FRONT	4	2.3
6	W	4	SHANK_PROX_LAT	5	2.7
6	W	4	SHANK_MIDDLE_LAT	6	1.1
6	W	4	SHANK_DIST_LAT	7	1.8
6	W	4	SHANK_FRONT	8	1.6
6	W	4	FOOT_CALC_LAT	9	2.1
6	W	4	FOOT_CALC_MED	10	5.5
6	W	4	FOOT_DORSAL	11	5
